# Supplementary material for: Correction: Cross-Talk between NFkB and the PI3-Kinase/AKT Pathway Can Be Targeted in Primary Effusion Lymphoma (PEL) Cell Lines for Efficient Apoptosis
Source: PLoS One. 2014 Mar 10;9(3):e92484. doi: 10.1371/journal.pone.0092484 (PMC3948945; doi:10.1371/journal.pone.0092484)
Supplement: File S1 — Raw blots for Figure 1C (ZIP) [file pone.0092484.s001.zip]

Archive with 2 entries (2 files):
- 1. Raw blot for p-IKappaBAlpha for Figure 1C.tif
- 2. Raw blot for Beta-Actin for Figure 1C.tif
