# Supplementary material for: Correction: Cross-Talk between NFkB and the PI3-Kinase/AKT Pathway Can Be Targeted in Primary Effusion Lymphoma (PEL) Cell Lines for Efficient Apoptosis
Source: PLoS One. 2014 Mar 10;9(3):e92484. doi: 10.1371/journal.pone.0092484 (PMC3948945; doi:10.1371/journal.pone.0092484)
Supplement: File S3 — Raw blots for Figure 2B (ZIP) [file pone.0092484.s003.zip]

Archive with 5 entries (5 files):
- 1. Raw blot for p-AKT for Figure  2B.tif
- 2. Raw blot for p-FOXO1 for Figure 2B.tif
- 3. Raw blot for p-GSK3 for Figure 2B.tif
- 4. Raw blot for p-Bad for Figure 2B.tif
- 5. Raw blot for Beta-Actin For Figure 2B.tif
