# Supplementary material for: Correction: Cross-Talk between NFkB and the PI3-Kinase/AKT Pathway Can Be Targeted in Primary Effusion Lymphoma (PEL) Cell Lines for Efficient Apoptosis
Source: PLoS One. 2014 Mar 10;9(3):e92484. doi: 10.1371/journal.pone.0092484 (PMC3948945; doi:10.1371/journal.pone.0092484)
Supplement: File S4 — Raw blots for Figure 5C (ZIP) [file pone.0092484.s004.zip]

Archive with 4 entries (4 files):
- 1. Raw blot for PARP For Figure 5C.tif
- 2. Raw blot for Caspase-3 For Figure 5C.tif
- 3. Raw blot for Cleaved caspase-3 For Figure 5C.tif
- 4. Raw blot for Beta-Actin For Figure 5C.tif
